# Supplementary material for: First record of the foraminiferal species Ammonia confertitesta in southeastern Baltic sea
Source: Sci Rep. 2025 Sep 29;15:33562. doi: 10.1038/s41598-025-18578-7 (PMC12479747; doi:10.1038/s41598-025-18578-7)
Supplement: Supplementary file 1 — Supplementary Material 1 [file 41598_2025_18578_MOESM1_ESM.xlsx]

## Sheet: Table S1 A
Table S1 A. Pore density of foraminifera specimens from the Gulf of Gdańsk and Kiel Bay. Pore density is defined as the number of pores per area (1280 × 960 pixels).
Specimen	Station Gulf of Gdańsk 3	Station Gulf of Gdańsk 4	Station Kiel Bay 1	Station Kiel Bay 2
1	159	188	103	66
2	156	149	93	96
3	119	142	53	99
4	145	199	164	66
5	179	148	148	112
6	131	147	83	91
7	144	179	71	73
8	145	160	124	116
9	146	227	125	136
10	145	136	105	58
11	172	207	78	102
12	177	357	125	79
13	172	168	116	49
14	272	127	114	81
15	206	110	75	71
16	203	109	88	97
17	182	106	41	123
18	140	186	157	52
19	261	156	116	68
20	217	170	118	65
21	203	123	143	73
22	193	215	85	50
23	155	174	89	70
	174.87	168.826	104.957	82.3043

## Sheet: Table S1 B
Table S1 B. Test area of foraminifera specimen from Gulf of Gdańsk and Kiel Bay (µm²) and the standard deviation of the measurement.
Specimen	Station Gulf of Gdańsk 3	StdDev	Station Gulf of Gdańsk 4	StdDev	Station Kiel Bay 1	StdDev	Station Kiel Bay 2	StdDev
1	35111.7	43.981	48919.3	38.677	237012	56.56	138052	43.333
2	87064	47.762	82982.2	37.708	238152	46.714	140908	45.404
3	70287.5	49.39	68414.5	37.795	128844	63.119	107693	43.366
4	75656.9	46.206	66234.7	40.52	252883	57.029	166600	46.506
5	66721.5	39.366	92249.9	43.262	167985	47.336	175909	53.517
6	51924.2	37.134	34991	48.446	181690	74.066	161864	48.227
7	61399.3	38.183	59652.8	37.483	186389	69.732	146973	46.725
8	61799.6	37.903	46497.4	42.267	109224	56.987	182590	45.838
9	81004.1	38.174	51570.4	42.272	113396	48.473	216864	48.367
10	62678.4	38.864	51680.8	43.693	105608	57.193	154248	39.934
11	72919.2	36.512	92934.8	38.887	106005	51.595	84781.8	42.507
12	86730.3	33.045	80391.6	50.754	169944	52.967	240133	49.244
13	74190.4	32.817	67959.9	40.59	137518	72.356	181293	46.931
14	161037	35.491	67541.2	39.501	138240	62.251	164500	48.888
15	49371.1	37.05	89081.3	41.156	121920	56.51	174321	44.233
16	57379	30.285	71531.1	41.949	131687	63.195	161146	41.152
17	54160	30.636	70311.9	41.172	134181	51.159	129760	44.428
18	67963.3	33.011	58888.4	41.488	129116	44.191	232656	44.883
19	75899.3	28.991	70402.1	43.66	99896.2	64.916	230784	45.126
20	54105.4	28.057	74977.2	39.503	148214	61.336	278934	42.896
21	73984.4	29.349	126425	38.407	138946	59.954	210980	41.054
22	66070.4	26.758	46396.4	35.38	144430	64.3	254088	39.613
23	83126.6	30.265	38275.3	39.981	120470	63.362	123907	36.75
24	52123.6	33.187	56337.5	40.451	110284	55.395	123207	37.133
25	38769.4	38.62	25454.4	46.178	97743.8	67.015	188020	44.545
26	87837.5	33.995	57103.9	38.802	122932	61.847	148577	37.506
27	52671	34.114	52135.8	43.757	136302	61.087	225765	40.296
28	83808.2	28.717	71447	43.686	117628	52.061	234149	40.227
29	51485.6	28.933	72741	41.519	129571	67.472	238925	40.564
30	51717.4	32.446	43413.9	39.176	163126	68.888	201901	37.372
31	72431.9	42.243	42136	39.225	131365	56.418	131831	34.192
32	68847.7	46.193	41197.9	39.895	152926	60.302	178029	38.21
33	76780.5	46.117	45455.8	44.08	127698	65.26	201216	40.015
34	42454.5	43.199	65825.4	37.014	138081	52.915	167884	38.349
35	61788.5	46.455	56712.4	39.456	134778	53.085	164848	40.752
36	66023.6	45.426	30533.1	36.442	118289	51.312	150085	40.948
37	49600.8	43.754	57302.2	38.784	150443	55.232	196159	48.693
38	105001	37.825	63763.2	36.384	133296	59.673	139133	34.123
39	48799	43.685	65390.8	47.334	114628	68.407	126506	38.172
40	38502.4	19.941	39098	39.602	89500	63.804	143952	36.248
41	82664.8	34.27	57720.7	41.557	138273	64.156	144281	33.785
42	48875.6	34.764	40736	40.501	151490	64.924	206769	38.172
43	72244.4	40.489	31754.1	38.311	111138	65.966	194209	41.535
44	57024.4	32.371			117416	49.665	154538	35.88
45	55941.9	32.304			156050	57.464	142580	37.352
46	54341.2	31.52			159099	56.852	162631	31.364
average	66311.3		59873.7		140083		174439

## Sheet: Table S1 C
Table S1 C. Porosity of foraminfiera specimen from Gulf of Gdańsk and Kiel Bay (%).
Specimen	Station Gulf of Gdańsk 3	Station Gulf of Gdańsk 4	Station Kiel Bay 1	Station Kiel Bay 2
1	19.4572	14.2988	22.9559	27.9504
2	8.83236	22.5594	15.9807	21.2269
3	11.5863	22.3812	24.8138	21.1864
4	14.8345	25.6568	16.3025	18.5781
5	16.8893	15.7035	21.9746	13.2145
6	16.7507	16.6261	26.8805	13.7708
7	14.3753	11.5079	24.8468	17.5163
8	20.6479	15.1569	24.998	22.2277
9	22.8142	16.172	15.0465	20.1576
10	10.8964	18.1912	19.8286	21.4237
11	18.2776	15.7976	21.7486	18.1069
12	13.0839	17.815	20.8237	10.7347
13	12.0058	13.9583	18.855	17.5461
14	17.464	12.1155	17.2872	22.6217
15	19.3866	13.4415	18.0043	24.0587
16	15.5747	15.3934	20.323	28.4685
17	13.5964	16.1401	13.441	22.0741
18	18.3401	10.5336	24.1497	21.7397
19	19.3866	19.7379	17.2424	15.8394
20	20.8053	16.7168	16.4142	22.0972
21	18.7681	17.6317	23.8547	26.2444
22	16.1482	10.9526	15.159	18.7328
23	12.9981	12.9501	14.8722	15.6367
24	15.5789	14.2834	12.7244	17.3055
25	18.1365	20.5185	18.4422	22.2872
average	16.2654	16.2496	19.4788	20.0299

## Sheet: Table S1 D
Table S1 D. Diameter of foraminifera specimens from Gulf of Gdańsk and Kiel Bay (µm)
Specimen	Station Gulf of Gdańsk 3	Station Gulf of Gdańsk 4	Station Kiel Bay 1	Station Kiel Bay 2
1	329.985	278.474	527.408	441.961
2	338.518	343.408	411	572.63
3	310.559	318.804	491.082	419.733
4	296.758	320.992	623.626	366.798
5	313.095	371.718	661.032	532.799
6	300.683	273.136	419.094	699.813
7	351.345	286.518	627.214	497.993
8	313.584	286.676	490.635	507.491
9	339.387	377.839	529.852	469.337
10	344.773	364.452	752.506	872.995
11	341.555	325.002	379.486	537.302
12	527.054	337.551	393.927	596.045
13	275.408	370.712	200	548.004
14	305.337	320.704	415.294	510.464
15	288.314	322.892	529.108	518.516
16	322.004	305.884	461.51	630.169
17	338.622	332.602	472.399	526.458
18	292.256	369.277	417.636	515.414
19	343.287	442.445	449.719	493.923
20	301.111	266.545	437.378	496.107
21	352.039	296.04	442.335	545.015
22	359.919	209.018	390.899	514.92
23	277.214	303.632	464.051	539.049
24	351.106	284.072	452.092	456.001
25	291.852	326.178	460.445	564.304
26	327.906	344.943
27	326.059	268.855
28	352.378	261.752
average	329.004	318.219	475.989	534.93
