# Supplementary material for: First record of the foraminiferal species Ammonia confertitesta in southeastern Baltic sea
Source: Sci Rep. 2025 Sep 29;15:33562. doi: 10.1038/s41598-025-18578-7 (PMC12479747; doi:10.1038/s41598-025-18578-7)
Supplement: Supplementary file 2 — Supplementary Material 2 [file 41598_2025_18578_MOESM2_ESM.xlsx]

## Sheet: Sheet1
Table S2. Accesion numbers, islotes and sampling site locations of Ammonia confertitesta in the curated ribosomal reference database of benthic foraminifera
Species	Isolate	Accession number	Sampling site
Ammonia confertitesta	MS146	MK032922	Japan, Ariake, Saga
Ammonia aberdoveyensis	13162	LN551931	Portugal
Ammonia aberdoveyensis	257	HE598564	Italy, Venice lagoon
Ammonia batava	560	FR839707	Sweden, Tjaerno
Ammonia batava	563	MH234646	Sweden, Tjaerno
Ammonia confertitesta	19906	PQ182957	South Corea
Ammonia confertitesta	Yo46	PQ183135	Madagascar
Ammonia confertitesta	132	FR839691	China, Yalu Jiang
Ammonia confertitesta	F343	GQ853574	Germany, Bay of Kiel, Baltic Sea
Ammonia confertitesta	21562	OP288077	Canada, Vancouver Bay
Ammonia confertitesta	22153	PP476607	Germany, Bay of Kiel, Baltic Sea
Ammonia confertitesta	22154	PP476608	Germany, Bay of Kiel, Baltic Sea
Ammonia confertitesta	22155	PP476609	Germany, Bay of Kiel, Baltic Sea
Ammonia confertitesta	22156	PP476610	Germany, Bay of Kiel, Baltic Sea
Ammonia confertitesta	22157	PP476611	Poland, Sopot, Baltic Sea
Ammonia confertitesta	22160	PP476612	Poland, Sopot, Baltic Sea
Ammonia confertitesta	F333	GQ853571	Germany, Bay of Kiel, Baltic Sea
Ammonia confertitesta	F335	GQ853573	Germany, Bay of Kiel, Baltic Sea
Ammonia corallinarum	404	MH234649	France, Vendée
Ammonia corallinarum	420	MT934456	GBR, Plymouth
Ammonia neobeccarii	19347	MH234658	Croatia, Krk Island, Soline Bay
Ammonia neobeccarii	19349	MH234662	Croatia, Krk Island, Soline Bay
Ammonia pawlowskii	19345.3	MH234653	Croatia, Krk Island, Soline Bay
Ammonia pawlowskii	19345.3	MH234671	Croatia, Krk Island, Soline Bay
Ammonia veneta	292	MT932514	France, Camargue, Le Boucanet
Ammonia veneta	265	MT932522	Italy, Triest
Specimens printed in bold were investigated for the current study
