# Supplementary material for: First record of the foraminiferal species Ammonia confertitesta in southeastern Baltic sea
Source: Sci Rep. 2025 Sep 29;15:33562. doi: 10.1038/s41598-025-18578-7 (PMC12479747; doi:10.1038/s41598-025-18578-7)
Supplement: Supplementary file 3 — Supplementary Material 3 [file 41598_2025_18578_MOESM3_ESM.xlsx]

## Sheet: Arkusz1
Table S3. Sampling site locations.
station	latitude	longitude
Gulf of Gdańsk 1	54.467897	18.582454
Gulf of Gdańsk 2	54.471561	18.627531
Gulf of Gdańsk 3	54.452834	18.585651
Gulf of Gdańsk 4	54.453602	18.614053
Gulf of Gdańsk 5	54.429932	18.616046
Gulf of Gdańsk 6	54.436764	18.626498
Gulf of Gdańsk 7	54.423963	18.685383
Gulf of Gdańsk 8	54.436642	18.707143
Gulf of Gdańsk 9	54.498503	18.862179
Gulf of Gdańsk 10	54.591445	18.772577
Gulf of Gdańsk 11	54.690134	18.573505
Gulf of Gdańsk 12	54.636629	18.571715
Gulf of Gdańsk 13	54.496992	18.623224
Gulf of Gdańsk 14	54.483397	18.592306
Kiel Bay 1	54.352650	10.150129
Kiel Bay 2	54.420583	10.206817
